# Supplementary material for: Design of Experiments Approach for Efficient Heavy Metals Stabilization Using Metakaolin-Based Geopolymers
Source: Molecules. 2025 Aug 1;30(15):3235. doi: 10.3390/molecules30153235 (PMC12348866; doi:10.3390/molecules30153235)
Supplement: Supplementary file 1 [file molecules-30-03235-s001.zip]

Archive with 1 entries (1 files):
- molecules-3736481-supplementary.pdf
